# Supplementary material for: Preconception maternal gut dysbiosis affects enteric nervous system development and disease susceptibility in offspring via the GPR41–GDNF/RET/SOX10 signaling pathway
Source: Imeta. 2025 Mar 18;4(2):e70012. doi: 10.1002/imt2.70012 (PMC11995169; doi:10.1002/imt2.70012)
Supplement: Supplementary file 2 — Table S1. Antibodies and their working concentrations used in this study. Table S2. Primer sequences used in this study. Table S3. Details of the compounds detected by M650 targeted metabolomic analysis. [file IMT2-4-e70012-s001.xlsx]

## Sheet: Table S1
Table S1 Antibodies and their working concentrations used in this study
Target	Host	Source	Concentration
HuC/D	Mouse Monoclonal	Invitrogen A21271 (RRID: AB_221448)	1: 200
S100β	Rabbit Monoclonal	Abcam ab52642 (RRID: AB_882426)	1: 500
nNOS	Rabbit Polyclonal	GeneTex GTX133403 (RRID: AB_2886968)	1: 500
ChAT	Goat Polyclonal	Merck AB144P (RRID: AB_2079751)	1: 100
Nestin	Rabbit Polyclonal	GeneTex GTX133111 (RRID: AB_2886832)	1: 100
Tuj1	Rabbit Polyclonal	GeneTex GTX130245 (RRID: AB_2886220)	1: 1000
SOX10	Rabbit Monoclonal	Abcam ab180862 (RRID: AB_2721184)	1: 500
Tryptase	Mouse Monoclonal	Abcam ab2378 (RRID: AB_303023)	1: 200
Anti-Rabbit 594	Donkey Polyclonal	Invitrogen A21207 (RRID: AB_141637)	1: 500
Anti-Rabbit 647	Donkey Polyclonal	Invitrogen A31573 (RRID: AB_2536183)	1: 500
Anti-Mouse 488	Donkey Polyclonal	Invitrogen A21202 (RRID: AB_141607)	1: 500
Anti-Goat 594	Donkey Polyclonal	Invitrogen A11058 (RRID: AB_2534105)	1: 500

## Sheet: Table S2
Table S2 Primer sequences used in this study
	Forward sequence (5’–3’)	Reverse sequence (5’-3’)
Gapdh	GGTGCTGAGTATGTCGTGGA	CCTTCCACAATGCCAAAGTT
Ret	GAAAACGCCTCCCAGAGTGAG	GGAGATGAGGTCACCCATGGT
Gdnf	GCCACCATTAAAAGACTGAAAAGG	GCCTGCCGATTCCTCTCTCT
Sox10	GCCCGTGCCATGCTAACTCT	CAAGGGGCCCGTGTGCTA
Edn3	AGGCCACAACTGATGCTTCT	CAGGGAGAGCAGGTGAAGTC
Tlr2	CAGCTGGAGAACTCTGACCC	CAAAGAGCCTGAAGTGGGAG
Tlr4	TGAGATTGCTCAAACATGGC	CGAGGCTTTTCCATCCAATA
Gpr43	AGGTTTGCTACTGATCCGC	GTACCCCTTCTGCTTGACTTC
Gpr41	ACGGCGGTGAGCATCGAACG	TTCCACCCCCTCCTGCGGTC
Gpr109a	GGCGTGGTGCAGTGAGCAGT	GGCCCACGGACAGGCTAGGT
Ednrb	GGGCTGCAGGTTTCGACC	CTGCAAACGCTAATATCGCC
Tgr5	GAGCGTCGCCCACCACTAGG	CGCTGATCACCCAGCCCCATG
Gpr109a	GGCGTGGTGCAGTGAGCAGT	GGCCCACGGACAGGCTAGGT
Nr3c1	TGGAGAGGACAACCTGACTTCC	ACGGAGGAGAACTCACATCTGG
Nr3c2	ATGGAAACCACACGGTGACCT	AGCCTCATCTCCACACACCAAG
Tnfa	ACCCTCACACTCAGATCATCTTC	TGGTGGTTTGCTACGACGT
Occludin	CTTATCTTGGGAGCCTGGACAT	GATTGGGTTTGAATTCATCAGGT
Tgfb2	CCAGGGGGAAGGAGGTCATA	CTTCGGCAGACACGTGTTTG
Csf1	AGTATTGCCAAGGAGGTGTCAG	ATCTGGCATGAAGTCTCCATTT

## Sheet: Table S3
Table S3 Details of the compounds detected by M650 targeted metabolomic analysis
Number	Compound		Number	SuperClass	Count
1	3-Nitrotyrosine		1	Organic acids and derivatives	171
2	N-Formyl-methionine		2	Lipids and lipid-like molecules	130
3	Ketoleucine		3	Organoheterocyclic compounds	85
4	2-Hydroxy-4-(methylthio)butanoic acid		4	Nucleosides, nucleotides, and analogues	66
5	Pyrrole-2-carboxylic acid		5	Organic oxygen compounds	62
6	N-Acetyltyrosine		6	Benzenoids	45
7	N-Acetylmethionine		7	Organic nitrogen compounds	21
8	3,5-Diiodo-tyrosine		8	Phenylpropanoids and polyketides	19
9	N-acetyltryptophan		9	Others	24
10	N-Acetylleucine			Total	623
11	N-Acetylphenylalanine
12	3,5-Diiodothyronine
13	Liothyronine
14	Thyroxine
15	Thyronine
16	Homocysteine thiolactone
17	Hypotaurine
18	Creatine
19	Creatinine
20	Acetylcysteine
21	Phenylalanine
22	Tryptophan
23	Protirelin
24	N-Formylglycine
25	3-Methoxytyrosine
26	Alpha-aminobutyric acid
27	Kynurenine
28	4,5-Dihydroorotic acid
29	4-Acetamidobutanoic acid
30	Leucine
31	Norleucine
32	2-Phenylglycine
33	N-Acetylalanine
34	N-Formyl-kynurenine
35	Alloisoleucine
36	Isoleucine
37	N-Acetylproline
38	3-Chlorotyrosine
39	Methionine
40	Betaine
41	Acetylglycine
42	N-Acetylserine
43	3-Hydroxyl-kynurenine
44	Norvaline
45	Methylcysteine
46	N-Acetylglutamine
47	5-Hydroxy-tryptophan
48	Valine
49	Tyrosine
50	Dimethylglycine
51	Taurine
52	Pyroglutamic acid
53	Pipecolic acid
54	N-Methylalanine
55	Proline
56	2-Aminoisobutyric acid
57	1-Aminocyclopropanecarboxylic acid
58	2-Aminooctanoic acid
59	N-Acetylasparagine
60	Sarcosine
61	1-Methylhistidine
62	Hydroxyproline
63	Beta-Alanine
64	Alanine
65	4-Guanidinobutanoic acid
66	Threonine
67	Guanidoacetic acid
68	cis-4-Hydroxy-D-proline
69	5-Aminolevulinic acid
70	Homoserine
71	Methionine sulfoximine
72	Glycine
73	3-Methylhistidine
74	Glycylproline
75	Glutamine
76	5-Aminopentanoic acid
77	Histidine
78	Gamma-Aminobutyric acid
79	Serine
80	Asparagine
81	N-Alpha-acetyllysine
82	Homocitrulline
83	O-Succinyhomoserine
84	N-Methyl-aspartic acid
85	N-methyl-glutamic acid
86	Cysteic acid
87	Citrulline
88	S-Carboxymethyl-cysteine
89	Propionylglycine
90	2,3-Diaminopropionic acid
91	N-Acetylaspartic acid
92	N-Acetylglutamic acid
93	Ophthalmic acid
94	Glutamic acid
95	D-Glucosaminic acid
96	Aspartic acid
97	Homocysteine
98	Aminoadipic acid
99	Asymmetric dimethylarginine
100	Cystine
101	Cystathionine
102	Nicotinuric acid
103	2,6-Diaminopimelic acid
104	Trimethyllysine
105	Phosphoserine
106	Ornithine
107	Arginine
108	5-Hydroxylysine
109	Lysine
110	N6-Acetyllysine
111	gamma-Glutamyl-phenylalanine
112	Methionine sulfoxide
113	N-Acetylaspartylglutamic acid (NAAG)
114	Spermidine
115	Tyramine
116	Dopamine
117	2-Hydroxyphenethylamine
118	Benzamide
119	Phenylethylamine
120	Tryptamine
121	Sphinganine
122	Linoleoyl ethanolamide
123	Anandamide
124	Palmitoylethanolamide
125	Oleoylethanolamide
126	Thiourea
127	Acetylcholine
128	Methylguanidine
129	Diethanolamine
130	Trimethylamine
131	Choline
132	N-Acetylputrescine
133	Dimethylamine
134	3-Methylhistamine
135	Histidinol
136	Histamine
137	Trimethylamine-N-oxide
138	N-Acetylcadaverine
139	Porphobilinogen
140	Phosphorylcholine
141	1,3-Diaminopropane
142	Putrescine
143	Caffeate
144	4-Hydroxycinnamic acid
145	trans-Ferulic acid
146	Rosmarinic acid
147	2-Hydroxycinnamic acid
148	Hydrocinnamic acid
149	trans-Cinnamate
150	Chlorogenic acid
151	Hydroxyphenyllactic acid
152	3-(4-Hydroxyphenyl)propionic acid
153	3-(2-Hydroxyphenyl)propanoic acid
154	Epinephrine
155	Norepinephrine
156	Vanillylmandelic acid
157	3-Methoxytyramine
158	Homovanillic acid
159	Vanillic acid
160	4-Hydroxybenzaldehyde
161	2',4'-Dihydroxyacetophenone
162	Methyl vanillate
163	p-Cresyl sulfate
164	2-Aminophenol
165	Vanillin
166	Normetanephrine
167	Mandelic acid
168	Phenylpyruvic acid
169	4-Hydroxyphenylpyruvic acid
170	Ortho-Hydroxyphenylacetic acid
171	3-Hydroxybenzaldehyde
172	Phenyllactic acid
173	Resorcinol monoacetate
174	Benzenebutanoic acid
175	1-Hydroxy-2-naphthoate
176	Aniline-2-sulfonate
177	Homogentisic acid
178	Hordenine
179	4-Aminohippuric acid
180	3-Aminosalicylic acid
181	Gallic acid
182	m-Aminobenzoic acid
183	4-Hydroxyhippuric acid
184	3-Hydroxyanthranilic acid
185	Protocatechuic acid
186	2-Pyrocatechuic acid
187	3-Hydroxybenzoic acid
188	4-Hydroxybenzoic acid
189	Phthalic acid
190	Hippuric acid
191	Salicyluric acid
192	Benzoic acid
193	p-Aminobenzoic acid
194	3-Amino-4-hydroxybenzoate
195	2-Hydroxypyridine
196	2,6-Dihydroxypyridine
197	4Z,7Z,10Z,13Z,16Z,19Z-Docosahexaenoic Acid (DHA)
198	4Z,7Z,10Z,13Z,16Z-Docosapentaenoic Acid
199	7Z,10Z,13Z,16Z-Docosatetraenoic acid
200	Erucic Acid
201	Docosanoic Acid
202	Tricosanoic acid
203	Lignoceric Acid
204	Erythritol
205	D-Threitol
206	D-Pinitol
207	Sorbitol
208	Mannitol
209	Galactitol
210	myo-Inositol
211	Biliverdin
212	Taurocholic acid (TCA)
213	Tauro-α-muricholic acid (α-TMCA)
214	Tauro-ω-muricholic acid (ω-TMCA)
215	Tauro-β-muricholic acid (β-TMCA)
216	Taurohyodeoxycholic acid
217	Ursocholic acid (UCA)
218	Glycochenodeoxycholic acid (GCDCA)
219	Glycoursodeoxycholic acid (GUDCA)
220	7-Dehydrocholic acid (7-DHCA)
221	Beta-Muricholic acid (β-MCA)
222	Glycocholic acid （GCA）
223	Murideoxycholic acid
224	Glycolithocholic acid-3-Sulfate
225	3-Dehydrocholic acid (3-DHCA)
226	Taurochenodeoxycholic acid (TCDCA)
227	Chenodeoxycholic acid （CDCA）
228	Ursodeoxycholic acid (UDCA)
229	Beta-Ursodeoxycholic acid (β-UDCA)
230	Hyocholic acid (HCA)
231	7-Ketolithocholic acid (7-KLCA)
232	Taurodeoxycholic acid (TDCA)
233	Beta-Hyodeoxycholic acid (β-HDCA)
234	Glycohyodeoxycholic acid
235	Omega-muricholic acid (ω-MCA)
236	Cholic acid (CA)
237	Glycodeoxycholic acid (GDCA)
238	Taurolithocholic acid (TLCA)
239	Nordeoxycholic acid (NorDCA)
240	Apocholic acid
241	Glycolithocholic acid （GLCA）
242	Deoxycholic acid (DCA)
243	Hyodeoxycholic acid （HDCA）
244	Isolithocholic acid (IsoLCA)
245	Isodeoxycholic acid (IsoDCA)
246	Lithocholic acid （LCA）
247	Lumichrome
248	2,4-Dihydroxypteridine
249	Pterin
250	Dihydrobiopterin
251	Sepiapterin
252	Phenylacetylglycine
253	Phenylacetylglutamine
254	Leucyl-Glycine
255	Glycylleucine
256	Anserine
257	Gama-glutamylalanine
258	Carnosine
259	Glutathione Reduced
260	Oxidized glutathione
261	gamma-Glutamyl-valine
262	gamma-Glutamyl-methionine
263	Glutamyltryptophan
264	Kyotorphin
265	Tyrosyl-Alanine
266	Glycyltyrosine
267	Leucylalanine
268	Phenylalanylalanine
269	Alanylglutamine
270	Glycyl-glycine
271	Glycyl-Phenylalanine
272	Valylalanine
273	Leucylphenylalanine
274	Glycylvaline
275	Aspartylphenylalanine
276	Cinnavalininate
277	3,4-Dihydroxymandelic acid
278	p-Hydroxyphenylacetic acid
279	Phenol
280	3-Hydroxyphenylacetic acid
281	Salicylamide
282	Equol
283	3,4-Dihydroxyphenylglycol
284	p-Octopamine
285	N-Methylnicotinamide
286	Vitamin B7
287	Dethiobiotin
288	Lipoamide
289	Retinoic acid
290	Nicotinamide
291	Pyridoxine
292	Pyridoxal (VB6)
293	Vitamin B2
294	Nicotinic acid(VB3)
295	Pantothenic acid(VB5)
296	Vitamin B1
297	3-Methylcrotonyl-CoA
298	Acetyl-CoA
299	Vitamin B9
300	Thiamine pyrophosphate
301	β-Nicotinamide adenine dinucleotide phosphate (NADP)
302	Isobutyryl coenzyme A （Isobutyryl-CoA）
303	Beta-Glycerophosphoric acid
304	Glycerol 3-phosphate
305	Glycerophosphocholine
306	1-Oleylglycerol
307	Glycerol-myristate
308	Cortisone
309	Cortisol
310	Cortexolone
311	Pregnenolone sulfate
312	Deoxycorticosterone acetate
313	Corticosterone
314	Cholesterol sulfate
315	5'-Deoxyadenosine
316	Xanthurenate
317	Theophylline
318	5'-Methylthioadenosine
319	Caffeine
320	6-Methylthiopurine
321	4-Pyridoxic acid
322	Uric acid
323	2'-O-methyladenosine
324	Thymine
325	Thymidine
326	Uracil
327	Deoxyuridine
328	1-Methyladenosine
329	Purine
330	Deoxyadenosine
331	N6-methyladenosine
332	Adenine
333	Hypoxanthine
334	Adenosine
335	Uridine
336	3-Methyladenine
337	5-Methylcytosine
338	Cytosine
339	Deoxycytidine
340	Allantoin
341	Inosine
342	Guanine
343	Deoxyguanosine
344	Orotic acid
345	Xanthine
346	Cytidine
347	Picolinic acid
348	Pyridoxamine
349	6-Hydroxynicotinic acid
350	Guanosine
351	Xanthosine
352	Ureidopropionic acid
353	N2,N2-Dimethylguanosine
354	Cytidine 2',3'-cyclic phosphate
355	Uracil 5-carboxylate
356	3,7-Dimethyluric acid
357	S-Adenosylhomocysteine
358	Quinolinic Acid
359	1,4-Dihydronicotinamide adenine dinucleotide (NADH)
360	Flavin adenine dinucleotide(FAD)
361	Riboflavin-5'-monophosphate
362	Thymideine-monophosphate(dTMP)
363	2'-Deoxyadenosine 5'-monophosphate(dAMP)
364	S-Adenosylmethionine
365	2'-Deoxyuridine 5'-phosphate(dUMP)
366	Pyridoxal 5'-phosphate
367	Adenosine diphosphate ribose(ADP-ribose)
368	Adenosine monophosphate （AMP）
369	β-Nicotinamide adenine dinucleotide (NAD)
370	AICAR
371	ADP-glucose
372	Citicoline
373	Uridine diphosphate-N-acetylgalactosamine
374	Uridine diphosphate-N-acetylglucosamine
375	Uridine 5'-monophosphate(UMP)
376	2'-Deoxycytidine 5'-monophosphate(dCMP)
377	CDP-Ethanolamine
378	2'-Deoxyguanosine 5'-monophosphate (Deoxy-GMP)
379	Inosine-monophosphate(IMP)
380	Nicotinamide hypoxanthine dinucleotide
381	Adenosine-5'-diphosphate(ADP)
382	Uridine diphosphate glucose(UDP-glucose)
383	Nicotinamide ribotide
384	Uridine diphosphategalactose(UDP-galactose)
385	Cytidine monophosphate（CMP)
386	Guanosine monophosphate （GMP）
387	Deoxycytidine-diphosphate
388	2'-Deoxyadenosine 5'-triphosphate(dATP)
389	Uridine 5'-diphosphate(UDP)
390	Adenosine-5'-triphosphate(ATP)
391	7-methylguanosine
392	Thiamine monophosphate
393	2'-Deoxyguanosine 5'-diphosphate（dGDP）
394	Inosine 5'-diphosphate(IDP)
395	Guanosine diphosphate mannose(GDP-mannose)
396	2'-Deoxyuridine 5'-triphosphate（dUTP）
397	Cytidine 5'-diphosphate（CDP）
398	Guanosine diphosphate(GDP)
399	Xanthosine 5'-phosphate(XMP)
400	Uridine diphosphate glucuronic acid
401	Uridine 5'-triphosphate(UTP)
402	Dihydronicotinamide-adenine dinucleotide phosphate (NADPH)
403	Adenosine 3',5'-diphosphate
404	2'-Deoxyguanosine 5'-triphosphate（dGTP）
405	Inosine triphosphate(ITP)
406	Cytidine triphosphate
407	Dephosphocoenzyme A (Dephospho-CoA)
408	GDP-fucose
409	Deoxycytidine triphosphate (dCTP)
410	Nicotinic acid adenine dinucleotide phosphate(NAADP)
411	2-Hydroxyadenine
412	Allantoic acid
413	Adenosine 2',3'-cyclic phosphate
414	Adenosine-3',5'-cyclic monophosphate(cAMP)
415	Guanosine 3',5'-cyclic monophosphate（Cyclic GMP）
416	Flavone
417	Naringin
418	Quinoline
419	Quinaldic acid
420	Kynurenate
421	Quinoline-4-carboxylic acid
422	Adenosylcobalamin
423	Hydroxocobalamin
424	Didecanoylphosphatidylcholine
425	5,6-Dimethylbenzimidazole
426	5-Amino-4-carbamoylimidazole (AICA)
427	Imidazoleacetic acid
428	Imidazole Propionate
429	5-Valerolactone
430	Mevalolactone
431	Dodecanoylcarnitine
432	Palmitoylcarnitine
433	Acetylcarnitine
434	Carnitine
435	Glutarylcarnitine
436	Salsolinol
437	Trigonelline
438	Abrine
439	Indoxyl-β-D-glucoside
440	Glucuronolactone
441	Gulonolactone
442	Methyl beta-D-glucopyranoside
443	D-Ribose
444	D-Arabinose
445	N-Acetylmannosamine
446	Glucosamine 6-sulfate
447	N-Acetyl-D-glucosamine
448	D-Fructose
449	D-Mannosamine
450	Glucosamine
451	Glyceric acid
452	Galactosamine
453	Erythronic acid
454	Cellobiose
455	N-Acetylneuraminic acid
456	Gluconic acid
457	Lactulose
458	Lactose
459	Trehalose
460	D-Maltose
461	Galacturonic acid
462	Melibiose
463	Tartaric acid
464	Raffinose
465	Glucaric acid
466	Dihydroxyacetone phosphate
467	Maltotriose
468	Galactaric acid
469	D-Ribose 5-phosphate
470	Mannose 6-phosphate
471	Fructose 6-phosphate
472	Glucose 1-phosphate
473	3-Phosphoglycerate
474	2-Phosphoglyceric acid
475	Glucosamine 6-phosphate
476	Stachyose
477	Glucose 6-phosphate （G6P）
478	6-Phosphogluconic acid
479	Fructose 1,6-bisphosphate （F1,6BP）
480	Sucrose
481	D-glucosamine 1-phosphate
482	Ribonic acid
483	Threonic acid
484	Galactose 1-phosphate
485	Propionylcarnitine
486	Malonyl-L-carnitine
487	Butyrylcarnitine
488	Valerylcarnitine
489	Isovalerylcarnitine
490	Hexanoylcarnitine
491	Octanoylcarnitine
492	Decanoylcarnitine
493	Tetradecanoylcarnitine
494	Oleylcarnitine
495	Linoleyl carnitine
496	Stearylcarnitine
497	Serotonin
498	Indoxyl sulfate
499	5-Hydroxyindole-3-acetic Acid
500	Indole-3-carboxylic acid
501	N-Acetylserotonin
502	N-Methyltryptamine
503	Indole-3-acetamide
504	Indole-3-lactic Acid
505	Indole-3-carboxaldehyde
506	Indole
507	Melatonine
508	Indoleacetic acid
509	Tryptophanol
510	3-Methyloxindole
511	Indoleacrylic acid
512	3-Indolepropionic acid
513	Indole-3-methyl acetate
514	3-Methylindole
515	Ethyl 3-indoleacetate
516	Tryptophanamide
517	5-Methoxytryptamine
518	Indoxyl-β-D-glucuronide
519	Methylmalonic acid
520	Citraconic acid
521	2-Furoic acid
522	2-Hydroxy-2-methylbutyric acid
523	3-Methyl-2-oxobutanoic acid
524	3-Methyl-2-oxovaleric acid
525	2-Hydroxy-3-methylbutyric acid
526	Methylglutaric acid
527	Adipic acid
528	3-3-Hydroxyphenyl -3-hydroxypropanoic acid
529	3,4-Dihydroxyhydrocinnamic acid
530	3-Methyladipic acid
531	2-Hydroxycaproic acid
532	Azelaic acid
533	2-Phenylpropionic acid
534	3-Phenylbutyric acid
535	Fumaric acid
536	Methyl 4-aminobutyrate
537	3-Hydroxyisovaleric acid
538	2-Hydroxybutyric acid
539	Alpha-Hydroxyisobutyric acid
540	Mevalonic acid
541	Lactate
542	3-Dehydroshikimate
543	3-Hydroxybutyric acid
544	Urocanic acid
545	Maleic acid
546	Glycolic acid
547	Hydroxypropionic acid
548	Quinic acid
549	Shikimic acid
550	α-Ketoglutaric acid
551	Methylsuccinic acid
552	Glutaric acid
553	Itaconic acid
554	Aminocaproic acid
555	Citramalic acid
556	propanediol
557	Succinic acid
558	D-2-Hydroxyglutaric acid
559	Malic acid
560	Oxalic acid
561	meso-Tartaric acid
562	cis-Aconitic acid
563	O-Phosphoethanolamine
564	Isocitric acid
565	Ciliatine
566	trans-Aconitic acid
567	2-Methylcitric Acid
568	Citric acid
569	Phosphoenolpyruvic acid
570	Phosphonoacetate
571	2-keto-D-Gluconic acid
572	Ureidosuccinic acid
573	Argininosuccinic acid
574	Pyruvic acid
575	Geranyl diphosphate(Geranyl-PP)
576	Dimethylallyl diphosphate
577	Isopentenyl pyrophosphate
578	Pentadecanoic acid
579	Ricinoleic acid
580	12-hydroxystearic acid
581	Myristoleic acid
582	Tridecanoic acid
583	10Z-Pentadecenoic Acid
584	5Z,8Z,11Z,14Z,17Z-Eicosapentaenoic Acid
585	Myristic acid
586	Palmitoleic Acid
587	Palmitelaidic acid
588	Arachidonic acid
589	10Z-Heptadecenoic acid
590	Dihomo-gamma-linolenic acid
591	11Z,14Z,17Z-Eicosatrienoic Acid
592	Palmitic acid
593	Oleic acid
594	Elaidic Acid
595	Petroselinic acid
596	Heptadecanoic acid
597	10Z-Nonadecaenoic acid
598	Stearic acid
599	11Z-Eicosenoic Acid
600	13Z,16Z-Docosadienoic Acid
601	Arachidic Acid
602	Heneicosanoic acid
603	Myristelaidic acid
604	12Z-Tridecenoic acid
605	Gamma-Linolenic acid
606	Alpha-Linolenic Acid
607	Linoelaidic acid
608	Linoleic acid
609	Conjugated linoleic acids (CLA)
610	10E-Heptadecenoic acid
611	10Z,13Z-Nonadecadienoic acid
612	Oxoadipic acid
613	10-Hydroxydecanoate
614	Sabinic acid
615	Ethylmalonic acid
616	4-Trimethylammoniobutanoic acid
617	3-Hydroxymethylglutaric acid
618	Suberic acid
619	Sebacic acid
620	Undecylenic acid
621	Undecanoic acid
622	5Z-Dodecenoic acid
623	Dodecanoic acid
